# Supplementary material for: Spatial transcriptomics in bone mechanomics: Exploring the mechanoregulation of fracture healing in the era of spatial omics
Source: Sci Adv. 2025 Jan 1;11(1):eadp8496. doi: 10.1126/sciadv.adp8496 (PMC11694773; doi:10.1126/sciadv.adp8496)
Supplement: Supplementary file 2 — Tables S1 to S6 [file sciadv.adp8496_tables_s1_to_s6.zip]

Archive with 6 entries (6 files):
- adp8496_table_S1.xlsx
- adp8496_table_S2.xlsx
- adp8496_table_S3.xlsx
- adp8496_table_S4.xlsx
- adp8496_table_S5.xlsx
- adp8496_table_S6.xlsx
